# Supplementary material for: Distant Landmarks Used for Navigation by Homing Pigeons
Source: Life (Basel). 2026 Jun 1;16(6):933. doi: 10.3390/life16060933 (PMC13300779; doi:10.3390/life16060933)
Supplement: Supplementary file 1 [file life-16-00933-s001.zip]

Archive with 14 entries (14 files):
- S1 Wikelski et al Pigeon observing landsape in sun.MOV
- __MACOSX/._S1 Wikelski et al Pigeon observing landsape in sun.MOV
- S2 Wikelski et al Pigeon release in sun.MOV
- __MACOSX/._S2 Wikelski et al Pigeon release in sun.MOV
- S3 Wikelski et al Pigeon release above fog with landmarks.MOV
- __MACOSX/._S3 Wikelski et al Pigeon release above fog with landmarks.MOV
- S4 Wikelski et al Fog no visual landmarks.MOV
- __MACOSX/._S4 Wikelski et al Fog no visual landmarks.MOV
- S5 Wikelski et al Pigeon release above fog without landmarks.MOV
- __MACOSX/._S5 Wikelski et al Pigeon release above fog without landmarks.MOV
- S6 Wikelski et al Fog no visual landmarks.MOV.mov
- __MACOSX/._S6 Wikelski et al Fog no visual landmarks.MOV.mov
- S7 Wikelski et al View from above the fog as a pigeon would see.MOV
- __MACOSX/._S7 Wikelski et al View from above the fog as a pigeon would see.MOV
